# Supplementary material for: Mechanisms of membrane protein crystallization in ‘bicelles’
Source: Sci Rep. 2022 Jun 30;12:11109. doi: 10.1038/s41598-022-13945-0 (PMC9246360; doi:10.1038/s41598-022-13945-0)
Supplement: Supplementary file 2 — Supplementary Information 2. [file 41598_2022_13945_MOESM2_ESM.xlsx]

## Sheet: Лист1
Protein	Bicelle Formulation	T, oC	PDB ID	Size of soluble part	Crystal type	Buffer composition and additives	Ref.
Bacteriorhodopsin	8% DMPC:CHAPSO (2.8:1)	37	1KME	~ 10 Å out of the membrane; small protein	1	3.2 M NaH2PO4 (pH 3.5)	(7)
Bacteriorhodopsin	8% DTPC:CHAPSO (3:1)	19	1XJI	~ 10 Å out of the membrane; small protein	1	2.45 M NaH2PO4 (pH 3.7), 180 mM hexanediol, and 3.5% triethyleneglycol	(46)
Bacteriorhodopsin	n/a (ref. to 3:1 DMPC/Chapso, a minor modification to the ratio of DMPC to FA-4 or FA-7 (Q = 10))	27	4HYX	~ 10 Å out of the membrane; small protein	1	3.6 M Sodium Phosphate (pH 3.4), 3.5% Triethyleneglycol, 180mM Hexanediol	(47)
Proteorhodopsin	n/a (ref. to 3:1 DMPC/Chapso)	n/a	4JQ6	~ 10 Å out of the membrane; hexamer of the microbial rhodopsin	1	32% v/v (+/-)-2-methyl-2,4-pentanediol, 100 mM NaOAc (pH 4.5) and 20 mM CaCl2	(48)
β2-Adrenergic receptor	8.3% DMPC:CHAPSO (3:1)	22	2R4S,	Size of water-soluble domain ~ 75 × 60 × 70 Å3 (ellipsoid shape)	1	1.85–2.0 M (NH4)2SO4, 180 mM NaOAc, 5 mM EDTA, 100 mM MES or HEPES, pH 6.5–7.5	(49)
Voltage-dependent anion channel 1	7% DMPC:CHAPSO (2.8:1)	20	3EMN	~10 Å out of the membrane; almost fully TM protein; 40-45 Å in diameter, cylinder-like pore	1	18% MPD, 0.1 M Tris-HCl, 10% PEG400, pH 8.5	(50)
Voltage-dependent anion channel 1	7% DMPC:CHAPSO (2.8:1)	20	5XDN	~ 10 Å out of the membrane; almost fully TM protein; 40-45 Å in diameter, cylinder-like pore	1	36% PEG300, 0.1 M MES (pH 6.5), 0.1 M NaCl	(51)
Voltage-gated sodium channel	8% DMPC:CHAPSO (2.8:1)	25	3RW0 3RVY 3RVZ	~ 10 Å out of the membrane. Almost fully TM protein.	1	2 M (NH4)2SO4, 0.1 M Sodium Citrate, pH 4.75, 28% glucose, nicotinic acid (sat.)	(52)
Ca 2+ selectivity of a voltage-gated calcium channel	8% DMPC:CHAPSO (2.8:1)	25	4MS2 4MTO and others	~ 10 Å out of the membrane. Almost fully a large TM protein (100 × 100 Å2)	1	0.1 M Sodium Citrate, pH 4.75, 2 M (NH4)2SO4	(53)
Efonidipine-CavAb complex calcium-selective channel	8% DTPC:CHAPSO (3:1)	4	6JUH	Big stalk out of the membrane; 80 Å	2	1.0-2.0 M (NH4)2SO4, 100 mM Sodium Citrate, pH 5.0	(54)
Xanthorhodopsin	4.2% DMPC, 5% NM	22	3DDL	~ 20 Å out of the membrane	1	2.5-3M Na-Pi, pH 5.6, 2.5 mM Sodium Azide	(55)
Rhomboid protease	2% DMPC:CHAPSO (2.6:1)	25	2XTV 2XTU	~ 10 Å out of the membrane; almost fully TM and small protein	1	1.5 M NaCl, 0.1 M Bis-Tris	(56)
EIIAGlc in complex with the maltose transporter, an ATP-binding cassette (ABC) transporter	7% DMPC:CHAPSO (2.9:1)	22	4JBW	60 Å from one side and 40 Å from the other side	2	13% PEG monomethylether 2000, 100 mM Sodium Cacodylate (pH 5.6), 100 mM Non Detergent Sulfobetaine (NDSB-256)	(57)
TamA	8% DMPC:CHAPSO (2.43:1)	20	4C00	Big soluble part. Seems like bent stalk; total size 50 × 60 × 30 Å, 50 Å out of the membrane plane; distance between two lipid bilayers is 100 Å	1	0.1 M imidazole, 1.2 M NaOAc	(58)
LeuT (prokaryotic ortholog of the NSS family)	7% DMPC:CHAPSO (2.8:1) or 7% (w/v) DMPC-DMPE-CHAPSO	20	3USI and others	Vapor diffusion; ~ 15-20 Å out of the membrane; almost fully TM protein	1	100 mM NaOAc, 30% MPD, 10% PEG400, pH 4.5	(59)
SaMGT (transglycosylase)	Tag-free SaMGT was mixed with lipid II analog in a ratio of one to five and mixed with a 20% (wt/vol) (3:1) DMPC/Chaps bicellar solution, making a 15.0 mg/mL complex protein/3% (wt/vol) bicelles mixture	4	3VMT	1 TM helix and 40 Å water-soluble part	1	100 mM MgCl2, 100 mM HEPES, 25% PEG400, pH 8.0	(60)
Cellulose synthase	20% DMPC/POPE/CHAPS (2.34:0.05:1)	30	4P02	60 Å from one side; 40 Å from another side	2	1.65-1.9 M NaOAc, 100 mM Sodium Citrate, pH 3-3.5	(61)
С10 ring of ATP synthase	DMPC-3 : CHAPSO (2:1)	21	3U2F	Almost fully TM; ~ 12 Å out of the membrane	1	68% MPD, 8% propylene glycol, 0.3 M NaCl, 0.1 M malonate (pH 7.0), 2 mM MgSO4, 50MM BICINE, pH 8.3	(62)
N-terminally truncated BamA (HdBamAΔ3)	DMPC:CHAPSO (2.8:1)	22	4K3C	Size of water-soluble domain 50-60 Å	1	100 mM Sodium Citrate, 100 mM HEPES 7.5, 12% MPD	(63)
Full-length BamA construct from N.gonorrhoeae (NgBamA)	DMPC:CHAPSO (2.8:1)	22	4K3B	80 Å	1	0.1 M NaCl, 0.1 M K-phosphate 7.0, 32% PEG 300, and 200 mM Sodium Malonate, pH 7.5	(63)
mVDAC1	Mixing the protein solution with a 35% bicelle solution (n/a) in 4:1 ratio.	n/a	4C69	Fully TM protein	1	18-20% MPD, 0.1 M TrisHCl (pH 8.5), 10% PEG400	(64)
Rhomboid protease GlpG	DMPC/ CHAPSO (2.8:1)	25	5F5D 5F5G 5F5J 5F5K	Fully TM protein	1	2.5 M NaCl, 0.1 M NaOAc (pH 5.0), 5% Glycerol, 7% DMPC/CHAPSO bicelle	(65)
Gloeobacter rhodopsin	(3:1) DMPC/Chapso	34	6NWD	Microbial rhodopsin; ~ 10-15 Å out of the membrane	1	2.6-2.8 M NaH2PO4, 1,6-hexanediol, triethylene glycol, Zinc Acetate, n-Octyl-beta-D-Glucoside	(66)
Human sterol transporter ABCG5/ABCG8 (ATP-binding cassette sub-family G member 5)	DMPC/cholesterol/CHAPSO or DMPC/cholesterol/DHPC (285:15:100)	20	5DO7	60 Å	2	1.7–2.0 M (NH4)2SO4, 100 mM MES, pH 6.5 (or 100 mM HEPES, pH 7.0), 2–5% PEG400 (or 2–5% PEG350 MME), and 1 mM TCEP	(67)
ABC-type bacteriocin transporter PCAT1	DMPC/CHAPSO (2.9:1)	20	4RY2	Size of water-soluble domain 70 × 70 × 100 Å3	1	19-22% PEG400, 100 mM Sodium Citrate, pH 5.2-5.4, and 1.4 mM N,N-bis-(3-D-Gluconamidopropyl)	(68)
Membrane domain of respiratory complex I from E. coli *	Protein solution (10–11 mg/ml) was first mixed with 0.5% n-heptyl-b-glucoside and 2 mg/ml lipids. Protein solution was mixed with E. coli polar lipids at 9:1 (w/w) ratio before set-up	10	3M9C	TM protein complex	1	9% PEG4000, 0.1 M NaOAc, 1.0 M Sodium Formate, pH 4.8	(69)
Membrane domain of respiratory complex I from E. coli *	Before crystallization, lipids (DMPC with E. coli polar lipids at a 3:1 ratio (w/w)) were added to the protein to 2 mg/ml final concentration	23	3RKO	TM protein complex	1	0.1 M NaOAc, 0.3 M Sodium Tartrate, 9% PEG4000, 0.15% Sodium Cholate, 0.1 M NDSB-256, pH 4.8	(70)
Murine voltage-dependent anion channel	(2.8:1) DMPC/CHAPSO	20	7KUH	~ 10 Å out of the membrane. Almost fully TM protein.	1	20% 2-methyl-2,4-pentandiol, 0.1 M tris(hydroxymethyl)aminomethane·HCl (pH 8.5). 10% polyethylene glycol 400 were added to the protein drop only.	(71)
Chloride-pumping rhodopsin MastR	(2.8:1) 1,2-dimyristoyl-sn-glycero-3-phosphocholine:CHAPSO	34	6XL3 6WP8	Microbial rhodopsin; ~ 10-15 Å out of the membrane	1	3.6 M Sodium phosphate monobasic monohydrate, pH 4.0, 180 mM 1,6 hexanediol, 3.5% triethylene glycol	(72)
* presumably bicelles
